# Supplementary material for: Systems Biological Approach of Molecular Descriptors Connectivity: Optimal Descriptors for Oral Bioavailability Prediction
Source: PLoS One. 2012 Jul 16;7(7):e40654. doi: 10.1371/journal.pone.0040654 (PMC3398012; doi:10.1371/journal.pone.0040654)
Supplement: Table S1 — Curated Data sets. (XLS) [file pone.0040654.s001.xls]

## Sheet: Sheet1
Table S1. Curated data sets
Oral Bioavailability data set			Human intestinal absorption data set			Caco-2 permeability data set
Chemical name	Classification		Chemical name	Classification		Chemical name	Classification
C10H10N4SO2	+Bioavailability		C10H10FO2N	+HIA		C10H10FO2N	+ Caco-2
C10H11N3SO3	+Bioavailability		C10H10N4SO2	+HIA		C10H12O3N4	- Caco-2
C10H11N5O3FCl	-Bioavailability		C10H11N3SO3	+HIA		C10H12O4N2	- Caco-2
C10H12N2O	+Bioavailability		C10H12N2	+HIA		C10H13N3O2	+ Caco-2
C10H12N2O4	+Bioavailability		C10H12N2O	+HIA		C10H13N5O4	- Caco-2
C10H12N4O3	-Bioavailability		C10H12N2O4	+HIA		C10H13NO2	+ Caco-2
C10H12NF3	+Bioavailability		C10H12O2NCl	+HIA		C10H13O4N	- Caco-2
C10H12NO2Cl	-Bioavailability		C10H12O3N4	-HIA		C10H13O4N5	- Caco-2
C10H12O2	-Bioavailability		C10H13N2O3SCl	+HIA		C10H14N2	+ Caco-2
C10H13ClSO3N2	+Bioavailability		C10H13N3O3	+HIA		C10H14O4N6	- Caco-2
C10H13N3O3	+Bioavailability		C10H13N5O4	+HIA		C10H15NO	+ Caco-2
C10H13N5O4	-Bioavailability		C10H14N2	+HIA		C10H16N8S2	- Caco-2
C10H13N5O7PF	-Bioavailability		C10H14N4O4	+HIA		C10H9N3O	+ Caco-2
C10H13O2N	-Bioavailability		C10H14O3N4	+HIA		C11H11N3SO2	+ Caco-2
C10H14N2	-Bioavailability		C10H14O3S	+HIA		C11H13O6N2Br	- Caco-2
C10H14N4O4	+Bioavailability		C10H15N3O5	+HIA		C11H14N2O2	- Caco-2
C10H14O3N4	+Bioavailability		C10H15N5	+HIA		C11H14NO2Cl	+ Caco-2
C10H14O5N2	-Bioavailability		C10H15N5O3	-HIA		C11H14O6N3F	- Caco-2
C10H14SO3	+Bioavailability		C10H15NO	+HIA		C11H15O3N5	- Caco-2
C10H15N	-Bioavailability		C10H15NO2	+HIA		C11H17NO3	- Caco-2
C10H15N5	+Bioavailability		C10H15NO3	+HIA		C11H9N	+ Caco-2
C10H15NO	+Bioavailability		C10H16N6S	+HIA		C12H10N2	- Caco-2
C10H15NO2	-Bioavailability		C10H16O8N2	-HIA		C12H10N2O	- Caco-2
C10H15NO3	-Bioavailability		C10H17N	+HIA		C12H10SN2O3	+ Caco-2
C10H15O3N5	-Bioavailability		C10H17N3S	+HIA		C12H11N	+ Caco-2
C10H16N2O3S	+Bioavailability		C10H19N3O2	+HIA		C12H12N2O	- Caco-2
C10H16N6S	-Bioavailability		C10H20S4N2	+HIA		C12H14O6N2	- Caco-2
C10H17N	-Bioavailability		C10H24O2N2	+HIA		C12H15NO2	+ Caco-2
C10H17SN3	+Bioavailability		C10H7N3OCl2	+HIA		C12H15SN3O2	- Caco-2
C10H18O2	-Bioavailability		C10H7N3S	+HIA		C12H16O2N2	+ Caco-2
C10H18S4O21	-Bioavailability		C10H9N3O	+HIA		C12H16O3	+ Caco-2
C10H19O2N3	+Bioavailability		C11H11N3O2	+HIA		C12H17O3N	- Caco-2
C10H20S4N2	+Bioavailability		C11H11N5	+HIA		C12H17OSN4	+ Caco-2
C10H21O4N	+Bioavailability		C11H11O3N2F3	+HIA		C12H20N2O3S	- Caco-2
C10H21O7N	-Bioavailability		C11H12N2O	+HIA		C12H22O11	- Caco-2
C10H22N4	-Bioavailability		C11H12N2O2	+HIA		C13H11N5	- Caco-2
C10H24N2O2	-Bioavailability		C11H12N2S	+HIA		C13H11O4S2N3	+ Caco-2
C10H7N3OCl2	-Bioavailability		C11H12O5N2Cl2	+HIA		C13H12F2ON6	+ Caco-2
C10H8F2N4O	+Bioavailability		C11H12SN2O2	+HIA		C13H12N2O	- Caco-2
C10H9N3O	+Bioavailability		C11H13N3O3S	+HIA		C13H12N4	+ Caco-2
C11H11N2O3F3	+Bioavailability		C11H13N3S2O2	+HIA		C13H14N2O	- Caco-2
C11H11N3O	-Bioavailability		C11H13N3S3F3ClO4	+HIA		C13H17NO2	+ Caco-2
C11H11O2N3	+Bioavailability		C11H14O4N2	+HIA		C13H17ON3	+ Caco-2
C11H12Cl2ON2	+Bioavailability		C11H15BrO6N2	+HIA		C13H18N2O4	- Caco-2
C11H12ClSO3N	+Bioavailability		C11H15O5N	+HIA		C13H18NClO	+ Caco-2
C11H12N2O	+Bioavailability		C11H16N2O	+HIA		C13H18O2	+ Caco-2
C11H12N2O2	-Bioavailability		C11H16N5Cl	+HIA		C13H18O2N2	+ Caco-2
C11H12N2O5Cl2	+Bioavailability		C11H17NBr	-HIA		C13H20N6O4	- Caco-2
C11H12N2S	-Bioavailability		C11H17O3N	-HIA		C13H20O3N2	- Caco-2
C11H12O3N2	-Bioavailability		C11H17ON	+HIA		C13H24N4O3S	+ Caco-2
C11H12SO2N4	+Bioavailability		C11H18O3N2	+HIA		C13H8F2O3	+ Caco-2
C11H13N3O3S	+Bioavailability		C11H9O4N2I3	-HIA		C14H11O2NCl2	+ Caco-2
C11H13NO3	-Bioavailability		C12H10N3O4F3	+HIA		C14H13O4N3S2	+ Caco-2
C11H13S2O2N3	+Bioavailability		C12H10O5Cl2	+HIA		C14H14O3	+ Caco-2
C11H14O2N2	+Bioavailability		C12H10O5N2	+HIA		C14H15O4N	- Caco-2
C11H14O4N2	+Bioavailability		C12H10SN2O3	+HIA		C14H16ON3SCl	+ Caco-2
C11H15O5N5	-Bioavailability		C12H11N2SO5Cl	-HIA		C14H17ON3S	+ Caco-2
C11H16ClN5	-Bioavailability		C12H11N5O	+HIA		C14H18N2O3	+ Caco-2
C11H16N2O	+Bioavailability		C12H11NSO3	+HIA		C14H18N2O5	- Caco-2
C11H17BrN	-Bioavailability		C12H12N2SO2	+HIA		C14H18O	+ Caco-2
C11H17NO3	-Bioavailability		C12H12O3N2	+HIA		C14H18O3N4	+ Caco-2
C11H17ON	+Bioavailability		C12H13N3O2	+HIA		C14H19O3N3	- Caco-2
C11H18N2O3	+Bioavailability		C12H13O2N	+HIA		C14H20O2N2	+ Caco-2
C11H19O3N5S	-Bioavailability		C12H14N2O3	+HIA		C14H20O3N2	- Caco-2
C11H7NS	+Bioavailability		C12H14N2O6	-HIA		C14H21O2SN3	- Caco-2
C12H10F3N3O4	+Bioavailability		C12H14N4SO2	+HIA		C14H22N2O	+ Caco-2
C12H11ClN6S2O2	-Bioavailability		C12H14O2N2	+HIA		C14H22N3ClO2	+ Caco-2
C12H11SO3N	+Bioavailability		C12H15O3Cl	+HIA		C14H22O3N2	- Caco-2
C12H11SO5N2Cl	-Bioavailability		C12H16NF3	+HIA		C14H9ClN2O3S	+ Caco-2
C12H12O2SN2	-Bioavailability		C12H16O3N2	+HIA		C15H10O2	+ Caco-2
C12H12O3N2	+Bioavailability		C12H17ClS2O4N4	+HIA		C15H10O2N2Cl2	+ Caco-2
C12H13N	-Bioavailability		C12H17O3N	-HIA		C15H10O3	- Caco-2
C12H13N7	-Bioavailability		C12H17O4N3S	-HIA		C15H10O4	+ Caco-2
C12H14O2N2	+Bioavailability		C12H18O	+HIA		C15H10O5	- Caco-2
C12H14SO2N4	+Bioavailability		C12H18O3N2	+HIA		C15H10O7	- Caco-2
C12H14SO4N4	-Bioavailability		C12H18SO3N2	+HIA		C15H11O2N2Cl	+ Caco-2
C12H15O3Cl	+Bioavailability		C12H19N2O2	-HIA		C15H11O3N	- Caco-2
C12H15O3N5	+Bioavailability		C12H19NO3	+HIA		C15H11ON2Cl	+ Caco-2
C12H16NF3	+Bioavailability		C12H19ON3	+HIA		C15H12O2N2	+ Caco-2
C12H16O3N2	+Bioavailability		C12H19P2O6Cl	+HIA		C15H12O4	+ Caco-2
C12H17N3O4S	-Bioavailability		C12H20N2O3	-HIA		C15H12O7	- Caco-2
C12H17S2O4N4Cl	+Bioavailability		C12H20N2O3S	+HIA		C15H13FO2	+ Caco-2
C12H17SN4O	-Bioavailability		C12H20O7N4	-HIA		C15H13O3N	- Caco-2
C12H18Cl2ON2	+Bioavailability		C12H21O8SN	+HIA		C15H13O4SN3	+ Caco-2
C12H18ClON	-Bioavailability		C12H21S2N5O2	+HIA		C15H14O3	+ Caco-2
C12H18N2O3S	+Bioavailability		C12H22O11	-HIA		C15H14O4	+ Caco-2
C12H18O4N2	+Bioavailability		C12H9N3O	+HIA		C15H14O6	- Caco-2
C12H19N2O2	-Bioavailability		C13H11N3O3S2	+HIA		C15H14O6S2N4	- Caco-2
C12H19O3N	-Bioavailability		C13H11O4N3S2	+HIA		C15H14O7	- Caco-2
C12H20N2O3S	+Bioavailability		C13H12O9N6S2	-HIA		C15H14ON4	+ Caco-2
C12H20O7N4	-Bioavailability		C13H12ON6F2	+HIA		C15H15FN4SO3	+ Caco-2
C12H21N	+Bioavailability		C13H13O5N3S2	-HIA		C15H15O2N	+ Caco-2
C12H21N5O2S2	+Bioavailability		C13H14N2	+HIA		C15H15O3N	+ Caco-2
C12H21O8SN	-Bioavailability		C13H14O3Cl2	+HIA		C15H16FN5S2O2	+ Caco-2
C12H22O11	-Bioavailability		C13H15SO4N3	+HIA		C15H16O3	+ Caco-2
C12H9F3N2O2	+Bioavailability		C13H16N5O8S2	-HIA		C15H17O3N4F	- Caco-2
C12H9N3O	+Bioavailability		C13H16O2N2	+HIA		C15H17O5N7S3	- Caco-2
C12H9SN3O5	-Bioavailability		C13H17N	+HIA		C15H18ON3SCl	+ Caco-2
C13H11N3O4S2	+Bioavailability		C13H17N3O	+HIA		C15H19FN4O3S	+ Caco-2
C13H11S2O3N3	+Bioavailability		C13H17O2N2Cl	+HIA		C15H19NO	+ Caco-2
C13H12N6OF2	+Bioavailability		C13H17S2N5O8	-HIA		C15H19ON3S	+ Caco-2
C13H12O9N6S2	-Bioavailability		C13H18N4	+HIA		C15H20O3	+ Caco-2
C13H13N3O6S	-Bioavailability		C13H18N4O3	+HIA		C15H20O5N2	- Caco-2
C13H14N2	-Bioavailability		C13H18O2	+HIA		C15H21N3O5	- Caco-2
C13H14O3Cl2	+Bioavailability		C13H18ONCl	+HIA		C15H21O3N3	- Caco-2
C13H14O3N2	-Bioavailability		C13H19NO4	+HIA		C15H22N6O5	- Caco-2
C13H16ClON	-Bioavailability		C13H19O3N	+HIA		C15H22O	+ Caco-2
C13H16N2O2	-Bioavailability		C13H19O4SN	+HIA		C15H22O2	+ Caco-2
C13H16N5O8S2	-Bioavailability		C13H19ON	+HIA		C15H22O2N2	+ Caco-2
C13H17ClO2N2	-Bioavailability		C13H20N2O2	+HIA		C15H22O5	+ Caco-2
C13H17N	-Bioavailability		C13H21N3O	+HIA		C15H22O6N3F	- Caco-2
C13H17N5O8S2	-Bioavailability		C13H21NO3	+HIA		C15H23NO3	+ Caco-2
C13H18Br2N2O	-Bioavailability		C13H22N4O3S	-HIA		C15H23O2N	+ Caco-2
C13H18N2O2Cl2	-Bioavailability		C13H22O4N2S	+HIA		C15H23O4N3S	- Caco-2
C13H18N4O3	-Bioavailability		C13H24N4SO3	+HIA		C15H24O3N2	- Caco-2
C13H18NOCl	-Bioavailability		C13H8O3F2	+HIA		C16H12O3	+ Caco-2
C13H18O2	+Bioavailability		C14H10N3OBr	+HIA		C16H12O4	+ Caco-2
C13H19N5	-Bioavailability		C14H10O3Cl2	+HIA		C16H12O5	+ Caco-2
C13H19NSO4	+Bioavailability		C14H10O5	+HIA		C16H12O6	- Caco-2
C13H19O3N	+Bioavailability		C14H10O5N4	+HIA		C16H12O7	+ Caco-2
C13H19O4N	-Bioavailability		C14H10O6N2	-HIA		C16H13ON2Cl	+ Caco-2
C13H20N2O2	+Bioavailability		C14H11O2NCl2	+HIA		C16H13ON4SBr	- Caco-2
C13H20O4N6	-Bioavailability		C14H11O4N2SCl	-HIA		C16H14N6	- Caco-2
C13H21N3O	+Bioavailability		C14H12O3S	+HIA		C16H14O2F3N3S	+ Caco-2
C13H21NO2	+Bioavailability		C14H12ON6	+HIA		C16H14O3	+ Caco-2
C13H21NO3	-Bioavailability		C14H13N3O5S	+HIA		C16H15N7	- Caco-2
C13H22N4O3S	-Bioavailability		C14H13O4N3S2	+HIA		C16H15N7O	- Caco-2
C13H22O4N2S	+Bioavailability		C14H14N2O	+HIA		C16H16N3ClSO3	- Caco-2
C13H24O3N4S	-Bioavailability		C14H14N8S3O4	+HIA		C16H16O4N3Cl	- Caco-2
C13H8O3F2	+Bioavailability		C14H14NSCl	+HIA		C16H16O5	- Caco-2
C14H10BrN3O	+Bioavailability		C14H14O3	+HIA		C16H17N3SO4	- Caco-2
C14H10Cl4	-Bioavailability		C14H15N3O5	-HIA		C16H18FN5S2O2	+ Caco-2
C14H10F3NO5	+Bioavailability		C14H16N4O3	-HIA		C16H18FN5S3O4	- Caco-2
C14H10N2O6	-Bioavailability		C14H17N3O	-HIA		C16H18O4N2S	- Caco-2
C14H10N4O5	-Bioavailability		C14H18O3N4	+HIA		C16H18O5N2S	- Caco-2
C14H11Cl2NO2	-Bioavailability		C14H19O2N	+HIA		C16H19N2Br	+ Caco-2
C14H11O4N2SCl	-Bioavailability		C14H19O2NCl2	+HIA		C16H19O4N3S	- Caco-2
C14H11O5N	-Bioavailability		C14H19O4N5	+HIA		C16H20FN3O4	+ Caco-2
C14H12N4SFBr	-Bioavailability		C14H20N2Br2	+HIA		C16H20FN3O4S	- Caco-2
C14H12N6O	+Bioavailability		C14H20O2N2	+HIA		C16H20FN3S2O3	- Caco-2
C14H12NClO2	-Bioavailability		C14H21N3O3	+HIA		C16H20FS2O4N3	- Caco-2
C14H12O3S	+Bioavailability		C14H21N3SO2	+HIA		C16H21NO	+ Caco-2
C14H13N3O5S	+Bioavailability		C14H22N2O	+HIA		C16H21O2N3	- Caco-2
C14H13N5O5S2	-Bioavailability		C14H22N2O3	+HIA		C16H22O4N6	- Caco-2
C14H13S2O4N3	+Bioavailability		C14H22N3O2Cl	+HIA		C16H23NO	+ Caco-2
C14H14N8S3O4	+Bioavailability		C14H22O2N2	+HIA		C16H24O2N2	+ Caco-2
C14H14NClS	+Bioavailability		C14H23N3O3S	-HIA		C16H25N3SO2	- Caco-2
C14H14O3	+Bioavailability		C14H9N2O3SCl	+HIA		C16H25NO	+ Caco-2
C14H15N5O	-Bioavailability		C15H10O2	+HIA		C16H25O2N	+ Caco-2
C14H15O5N3	-Bioavailability		C15H10O2N2Cl2	+HIA		C16H25O5N3	- Caco-2
C14H17N3O	-Bioavailability		C15H10O3N3Cl	+HIA		C16H27NO	+ Caco-2
C14H17O3N5	+Bioavailability		C15H11N2OCl	+HIA		C16H27O6N	+ Caco-2
C14H18N6O	+Bioavailability		C15H11O2N2Cl	+HIA		C16H29NO	- Caco-2
C14H18O3N4	-Bioavailability		C15H11O3N3	+HIA		C17H11O3N3	- Caco-2
C14H19N3O2	-Bioavailability		C15H12N2O	+HIA		C17H13N4Cl	+ Caco-2
C14H19N3S	-Bioavailability		C15H12N2O2	+HIA		C17H13O2N4SF3	- Caco-2
C14H19N5O4	-Bioavailability		C15H12NO3Br	+HIA		C17H13ON4SF3	- Caco-2
C14H19NO2	-Bioavailability		C15H13N3O	+HIA		C17H14F3N3SO2	+ Caco-2
C14H19O2NCl2	+Bioavailability		C15H13O2F	+HIA		C17H14O3SN4	+ Caco-2
C14H20Br2N2	-Bioavailability		C15H13O3N	+HIA		C17H14O4	+ Caco-2
C14H20O2N2	+Bioavailability		C15H13O4N3S	+HIA		C17H15ON4Cl	- Caco-2
C14H20O3N2	-Bioavailability		C15H14N3S2O4F3	+HIA		C17H17ClO6	+ Caco-2
C14H20O9S	-Bioavailability		C15H14N4O	+HIA		C17H18F3ON	+ Caco-2
C14H21N3SO2	-Bioavailability		C15H14O3	+HIA		C17H18N3F3O3	+ Caco-2
C14H22BrN3O2	-Bioavailability		C15H14O3N3F	+HIA		C17H18O3N3F	- Caco-2
C14H22ClN3O2	-Bioavailability		C15H14O3NCl	+HIA		C17H19ClSN2	+ Caco-2
C14H22N2O	-Bioavailability		C15H14O5N2S	+HIA		C17H19N3SO3	+ Caco-2
C14H22N2O2	-Bioavailability		C15H15O2N	+HIA		C17H19N5O6S2	- Caco-2
C14H22O3N2	-Bioavailability		C15H15O3N	+HIA		C17H19O3N	+ Caco-2
C14H22O5N6	-Bioavailability		C15H15SO2N	+HIA		C17H20N2S	+ Caco-2
C14H23N3O3S	-Bioavailability		C15H16O2	+HIA		C17H20N3O3F	+ Caco-2
C14H27O6N	-Bioavailability		C15H16S2O6N2	-HIA		C17H20O3F6N2	+ Caco-2
C14H30O4N2	-Bioavailability		C15H17O2N4F	+HIA		C17H21NO4	- Caco-2
C14H9NO2ClF3	-Bioavailability		C15H17O5N7S3	-HIA		C17H21O2N3S	+ Caco-2
C15H10N2O2Cl2	+Bioavailability		C15H18N3Cl	+HIA		C17H21O3N	+ Caco-2
C15H10N3O3Cl	+Bioavailability		C15H19N5	+HIA		C17H21O4N3S	- Caco-2
C15H10N4ClSBr	-Bioavailability		C15H19O3N	+HIA		C17H22FN3S2O3	- Caco-2
C15H10O2	+Bioavailability		C15H20O2N2	+HIA		C17H22FN3S2O4	+ Caco-2
C15H11I4O4N	-Bioavailability		C15H20O4SN2	+HIA		C17H22FN5O4S	- Caco-2
C15H11N2OCl	-Bioavailability		C15H21N3O2	-HIA		C17H23NO	+ Caco-2
C15H11O2N2Cl	+Bioavailability		C15H21O2N	+HIA		C17H25N	+ Caco-2
C15H11O3N3	-Bioavailability		C15H21O2N2F3	+HIA		C17H25NO	+ Caco-2
C15H12N2O	-Bioavailability		C15H21SO3N3	+HIA		C17H25O3N3	- Caco-2
C15H12O2N2	+Bioavailability		C15H22O3	+HIA		C17H25O7N4F	- Caco-2
C15H12O3NBr	-Bioavailability		C15H22O6N3F	+HIA		C17H27O2N	+ Caco-2
C15H13N3O	+Bioavailability		C15H23O2N	+HIA		C17H27O4N	- Caco-2
C15H13N3O4S	+Bioavailability		C15H23O3N	+HIA		C17H28N4O4S	+ Caco-2
C15H13NO3	+Bioavailability		C15H23ON	+HIA		C18H13N3FCl	+ Caco-2
C15H13O2F	+Bioavailability		C15H23SO4N3	-HIA		C18H13ON3	+ Caco-2
C15H13O2NClF	-Bioavailability		C15H25N3O	+HIA		C18H14O5SN4	- Caco-2
C15H14N3O3F	-Bioavailability		C15H25O3N	+HIA		C18H15FN4O3	+ Caco-2
C15H14N3O4SCl	+Bioavailability		C15H32N2	-HIA		C18H15O2N4F2Cl	- Caco-2
C15H14N4O	+Bioavailability		C16H12N2O2Cl2	+HIA		C18H15O2N4F3	- Caco-2
C15H14O3	+Bioavailability		C16H12O4	+HIA		C18H15O2SClN2	+ Caco-2
C15H14S2N4O6	+Bioavailability		C16H13N2ClO	+HIA		C18H15ON4F3	- Caco-2
C15H14S2O4N3F3	+Bioavailability		C16H13N2O2Cl	+HIA		C18H15ON4SF3	- Caco-2
C15H14S3O4N3Cl	-Bioavailability		C16H13O3N3	+HIA		C18H16N4O	- Caco-2
C15H15N2Br	-Bioavailability		C16H14N3ClO	+HIA		C18H16O5	+ Caco-2
C15H15N2O6S2	-Bioavailability		C16H14O2F3N3S	+HIA		C18H16O8	- Caco-2
C15H15O2N	+Bioavailability		C16H14O3	+HIA		C18H18N4OF2	- Caco-2
C15H15O3N	+Bioavailability		C16H14O3SNF3	-HIA		C18H18N8S3O7	- Caco-2
C15H15O4N2ClS	-Bioavailability		C16H15N5OF6	+HIA		C18H18O5N6S2	- Caco-2
C15H15SO2N	+Bioavailability		C16H15N5S2O7	-HIA		C18H19N3O	+ Caco-2
C15H16O2	-Bioavailability		C16H15O4N3SF2	+HIA		C18H19N5SO3F2	+ Caco-2
C15H17N4FO2	+Bioavailability		C16H16N3O3ClS	-HIA		C18H19O4NCl2	+ Caco-2
C15H17O3N4F	+Bioavailability		C16H16N3O4Cl	+HIA		C18H20FN5O4S	- Caco-2
C15H18N3Cl	-Bioavailability		C16H16O8N4S	-HIA		C18H20FN5S2O2	+ Caco-2
C15H19N3O3S	-Bioavailability		C16H17N3SO4	+HIA		C18H20N5SO3F	+ Caco-2
C15H19N5	-Bioavailability		C16H17O7N5S2	-HIA		C18H20O3N3F	- Caco-2
C15H20O2N2	+Bioavailability		C16H18N2	+HIA		C18H20O4N3F	+ Caco-2
C15H21F3N2O2	-Bioavailability		C16H18N3O3F	-HIA		C18H20O6N3F	- Caco-2
C15H21N3O2	-Bioavailability		C16H18SN2O5	-HIA		C18H21O3N	+ Caco-2
C15H21O2N	-Bioavailability		C16H19N2Cl	+HIA		C18H21O5S	- Caco-2
C15H21ON3	+Bioavailability		C16H19O4N3S	+HIA		C18H22N2	+ Caco-2
C15H21SO3N3	+Bioavailability		C16H19SN3O5	+HIA		C18H23FN4O5	- Caco-2
C15H22N2O	+Bioavailability		C16H20N2	+HIA		C18H23FN4SO3	+ Caco-2
C15H22N2O2	+Bioavailability		C16H20N4SO3	+HIA		C18H23FN4SO4	+ Caco-2
C15H22N3O6F	+Bioavailability		C16H20O4N3F	+HIA		C18H23O4N	- Caco-2
C15H22O3	+Bioavailability		C16H21N3O2	+HIA		C18H24O2	+ Caco-2
C15H23N3SO3	-Bioavailability		C16H21NO	+HIA		C18H25NO	+ Caco-2
C15H23O2N	-Bioavailability		C16H21NO2	+HIA		C18H26N6O4	- Caco-2
C15H23O2N3	+Bioavailability		C16H21O2N5	+HIA		C18H27O3N3	+ Caco-2
C15H23ON	-Bioavailability		C16H23N5O	-HIA		C18H28O4N2	- Caco-2
C15H23SO4N3	-Bioavailability		C16H23O2N	+HIA		C18H29O3N	+ Caco-2
C15H23SO5N6	-Bioavailability		C16H23O3N2Br	+HIA		C18H32O16	- Caco-2
C15H25O3N	-Bioavailability		C16H24N2O	+HIA		C18H34N2O6S	- Caco-2
C16H11ClN4	+Bioavailability		C16H24O3N2	+HIA		C19H14O5S	- Caco-2
C16H11O3N2Cl	+Bioavailability		C16H25N3O	+HIA		C19H15O4N2Cl	- Caco-2
C16H12N2Cl2O2	+Bioavailability		C16H25O2N	+HIA		C19H15ON3	+ Caco-2
C16H12N3O3F	+Bioavailability		C16H25O3N	+HIA		C19H16O4	+ Caco-2
C16H13N2O2Cl	+Bioavailability		C16H25O5N3	-HIA		C19H16O4N	+ Caco-2
C16H13N2O4Cl	+Bioavailability		C16H33O2N	+HIA		C19H16O5SN4	- Caco-2
C16H13N2OCl	+Bioavailability		C17H11N5	+HIA		C19H17O4SN5	- Caco-2
C16H13N3O3	-Bioavailability		C17H12N4Cl2	+HIA		C19H17O5SN3Cl2	- Caco-2
C16H14N2O3S	+Bioavailability		C17H12O3Br2	+HIA		C19H17ON3	+ Caco-2
C16H14N3ClO	+Bioavailability		C17H13N4Cl	+HIA		C19H18N6O2	- Caco-2
C16H14N5F3O	+Bioavailability		C17H13O5N3S2	-HIA		C19H18O9	+ Caco-2
C16H14O3	+Bioavailability		C17H15N5O	+HIA		C19H19NSO	+ Caco-2
C16H14SO2N3F3	+Bioavailability		C17H15O3N	+HIA		C19H19O5N3S	+ Caco-2
C16H15N3O	+Bioavailability		C17H15O5N	+HIA		C19H20N4OF2	+ Caco-2
C16H15N3SO4F2	-Bioavailability		C17H16N3OCl	+HIA		C19H20O3NCl	+ Caco-2
C16H15N5OF6	+Bioavailability		C17H16ON2F6	+HIA		C19H20O4SN4	+ Caco-2
C16H15N5S2O7	-Bioavailability		C17H17N3FO3Cl	+HIA		C19H20O5	+ Caco-2
C16H15NO2	-Bioavailability		C17H17N3O	+HIA		C19H20ON4	+ Caco-2
C16H16N2O6S2	-Bioavailability		C17H17N6O3Cl	+HIA		C19H21O2N5	- Caco-2
C16H16N3O3SCl	+Bioavailability		C17H18N3F3O3	+HIA		C19H21O4N	+ Caco-2
C16H16O3NCl	-Bioavailability		C17H18NOF3	+HIA		C19H21O5N3	+ Caco-2
C16H16O8N4S	-Bioavailability		C17H18O5SN2	+HIA		C19H22N4F2O3	+ Caco-2
C16H17N3O4S	+Bioavailability		C17H18O6N2	+HIA		C19H22O2N2	+ Caco-2
C16H17N3O5S	+Bioavailability		C17H19N2SCl	+HIA		C19H22O3N3F	+ Caco-2
C16H17N3O7S2	-Bioavailability		C17H19N3O3F2	+HIA		C19H23N3O2	- Caco-2
C16H17N5O7S2	-Bioavailability		C17H19N5	+HIA		C19H24N2	+ Caco-2
C16H18N2	-Bioavailability		C17H19NO	+HIA		C19H24N3FO3	+ Caco-2
C16H18N2SO5	-Bioavailability		C17H19NO3	+HIA		C19H24N4O2	- Caco-2
C16H18N3O3Cl	+Bioavailability		C17H19O3N3S	+HIA		C19H24O3N2	+ Caco-2
C16H18N3O3F	-Bioavailability		C17H19S2N5O6	-HIA		C19H25FN4O4S	+ Caco-2
C16H18SN2O4	-Bioavailability		C17H20N2O2	+HIA		C19H25O4N5	+ Caco-2
C16H19BrN2	+Bioavailability		C17H20N2O5S	+HIA		C19H27NO	- Caco-2
C16H19N2Cl	-Bioavailability		C17H20N2S	+HIA		C19H27NO4	+ Caco-2
C16H19N3O4S	+Bioavailability		C17H20N3O3F	+HIA		C19H27O3N	+ Caco-2
C16H19N3O5S	+Bioavailability		C17H20N4O6	+HIA		C19H28O2N2	+ Caco-2
C16H19O2N	-Bioavailability		C17H20O3F6N2	+HIA		C19H28O8	- Caco-2
C16H20N2	+Bioavailability		C17H21NO	+HIA		C19H29O3N	+ Caco-2
C16H20N3O4F	+Bioavailability		C17H21NO4	+HIA		C20H15ON4SBr	- Caco-2
C16H20N4O3S	+Bioavailability		C17H21O3N	+HIA		C20H16O4N2	+ Caco-2
C16H21N3O2	-Bioavailability		C17H21O5N	+HIA		C20H16ON3F3	- Caco-2
C16H21N5O2	+Bioavailability		C17H22NO	-HIA		C20H17O3FS	- Caco-2
C16H21NO	-Bioavailability		C17H23O2N	+HIA		C20H18O10	+ Caco-2
C16H21NO2	-Bioavailability		C17H23O3N	+HIA		C20H20N4O3	+ Caco-2
C16H21O3N	-Bioavailability		C17H24ClN3O	+HIA		C20H20O4	+ Caco-2
C16H22O3N2	-Bioavailability		C17H24O2N2	+HIA		C20H20O5	+ Caco-2
C16H23BrO3N2	+Bioavailability		C17H25N	+HIA		C20H20O7	+ Caco-2
C16H23N5O	-Bioavailability		C17H25O3N	+HIA		C20H20O8N2S	- Caco-2
C16H23O2N	-Bioavailability		C17H25O4N	+HIA		C20H21O3N	+ Caco-2
C16H24N2	+Bioavailability		C17H25O5N3S	-HIA		C20H21O4N	+ Caco-2
C16H24N2O	-Bioavailability		C17H25SO2N3	+HIA		C20H22ON4	+ Caco-2
C16H24N2O3	+Bioavailability		C17H26NCl	+HIA		C20H22ON4S	- Caco-2
C16H25N3O	-Bioavailability		C17H26SO4N2	+HIA		C20H23N	+ Caco-2
C16H25O2N	-Bioavailability		C17H27N3O4S	+HIA		C20H23N3O3	- Caco-2
C16H25O5N3	-Bioavailability		C17H27O2N	+HIA		C20H23N3O8PBr	- Caco-2
C16H25SO2N	-Bioavailability		C18H13N3FCl	+HIA		C20H23N3O8PCl	- Caco-2
C16H26O5	-Bioavailability		C18H14N2OCl4	+HIA		C20H23O7N4F	+ Caco-2
C16H28O4N2	-Bioavailability		C18H14N4SO5	-HIA		C20H23O7N7	- Caco-2
C17H11ClN2F4S	-Bioavailability		C18H14O4SF4N2	+HIA		C20H24N3O8P	- Caco-2
C17H11N5	+Bioavailability		C18H15N2ClSO2	+HIA		C20H24O2N2	+ Caco-2
C17H12FN2ClO2	+Bioavailability		C18H15N2O3ClS	+HIA		C20H24O3N3F	+ Caco-2
C17H12N4Cl2	-Bioavailability		C18H15O3N	+HIA		C20H24O7	+ Caco-2
C17H13N4Cl	+Bioavailability		C18H15O4N	+HIA		C20H25FN4O4S	+ Caco-2
C17H14SO4	+Bioavailability		C18H16O3	+HIA		C20H25NO3	+ Caco-2
C17H15N5O	-Bioavailability		C18H17O3N	+HIA		C20H26O3N4Cl2	+ Caco-2
C17H15N5O7S2	-Bioavailability		C18H18N6O5S2	+HIA		C20H28O5N2	- Caco-2
C17H15O6N3	-Bioavailability		C18H18S3N8O7	-HIA		C20H29NO	+ Caco-2
C17H16ClFO2N2	-Bioavailability		C18H18SClON	+HIA		C20H29NO2	+ Caco-2
C17H16N2OF6	+Bioavailability		C18H19N3O	+HIA		C20H30O3	+ Caco-2
C17H16N3OCl	-Bioavailability		C18H19N3O3S	+HIA		C20H33N3O3	- Caco-2
C17H17Cl2N	-Bioavailability		C18H19N4Cl	+HIA		C21H12O7	- Caco-2
C17H17N3O	-Bioavailability		C18H19O4NCl2	+HIA		C21H16N2O3	- Caco-2
C17H17N3O3ClF	+Bioavailability		C18H20N2	+HIA		C21H18O11	- Caco-2
C17H17N3O6S2	-Bioavailability		C18H20O2	+HIA		C21H20O10	- Caco-2
C17H17N6O3Cl	+Bioavailability		C18H20O4N3F	+HIA		C21H20O11	- Caco-2
C17H17O6Cl	-Bioavailability		C18H20O6N2	+HIA		C21H20O12	- Caco-2
C17H18N2O6S	-Bioavailability		C18H21O3N	+HIA		C21H20O9	- Caco-2
C17H18N2SO5	+Bioavailability		C18H21O3N3S	+HIA		C21H21ON4SCl	+ Caco-2
C17H18N3F3O3	-Bioavailability		C18H21O4N	-HIA		C21H22N3FO	- Caco-2
C17H18N4O	-Bioavailability		C18H22N2	+HIA		C21H22O2N2	+ Caco-2
C17H18O6N2	-Bioavailability		C18H22N2O2	+HIA		C21H22O3N2	+ Caco-2
C17H18ONF3	-Bioavailability		C18H22N2S	+HIA		C21H22O9	- Caco-2
C17H19N2SCl	-Bioavailability		C18H23O3N	+HIA		C21H23N4OF	- Caco-2
C17H19N3	-Bioavailability		C18H23O5N5	-HIA		C21H23N5O4	- Caco-2
C17H19N5	+Bioavailability		C18H23ON	+HIA		C21H23NOCl2	- Caco-2
C17H19N5O2	-Bioavailability		C18H24N2O5	-HIA		C21H23O3N	+ Caco-2
C17H19NO3	-Bioavailability		C18H24N4O	+HIA		C21H24NOCl	+ Caco-2
C17H19O3N3F2	+Bioavailability		C18H24O5N2S	+HIA		C21H24O3N2	+ Caco-2
C17H19O3N3S	-Bioavailability		C18H25ON	+HIA		C21H24ON4	- Caco-2
C17H19ON	-Bioavailability		C18H26N3Cl	+HIA		C21H25O3N3	+ Caco-2
C17H20N2S	-Bioavailability		C18H26N3OCl	+HIA		C21H26N3O8P	- Caco-2
C17H20N3O3F	+Bioavailability		C18H26SO4N2	+HIA		C21H26N3O9P	- Caco-2
C17H20N4S	-Bioavailability		C18H28N2O	+HIA		C21H26O3N2	+ Caco-2
C17H20O3N2F6	-Bioavailability		C18H28O4N2	+HIA		C21H26O3N3F	+ Caco-2
C17H20O5N2S	+Bioavailability		C18H29O2N	+HIA		C21H27NO4	+ Caco-2
C17H20O6	+Bioavailability		C18H29O3N	+HIA		C21H28O5	- Caco-2
C17H20SN2O6	-Bioavailability		C18H31O4N	+HIA		C21H30O4	+ Caco-2
C17H21NO4	-Bioavailability		C18H32O16	-HIA		C21H30O5N2Cl2	- Caco-2
C17H21O3N	+Bioavailability		C18H33O5N2SCl	+HIA		C21H30O8	- Caco-2
C17H21O5N	+Bioavailability		C18H34O6N2S	-HIA		C21H31O3N3	- Caco-2
C17H21ON	-Bioavailability		C18H36N4O11	-HIA		C21H33O6PN2	- Caco-2
C17H22N2O	-Bioavailability		C18H37N5O9	-HIA		C22H18O10	- Caco-2
C17H23NO3	-Bioavailability		C19H16O4	+HIA		C22H18O11	- Caco-2
C17H23O2N	-Bioavailability		C19H16O4NCl	+HIA		C22H20N4O4	- Caco-2
C17H24ClN3O	-Bioavailability		C19H17O5N3SCl2	+HIA		C22H20O5N2	- Caco-2
C17H25N	-Bioavailability		C19H17O5N3SFCl	+HIA		C22H21Cl2N3O4	- Caco-2
C17H25N3SO5	-Bioavailability		C19H17O7N	-HIA		C22H22O11	- Caco-2
C17H25O2N3	+Bioavailability		C19H18N3F2O3Cl	+HIA		C22H23ON5	- Caco-2
C17H25O3N	-Bioavailability		C19H18N3O3Cl	+HIA		C22H23ON6Cl	- Caco-2
C17H25O4N	-Bioavailability		C19H18N5Cl	+HIA		C22H24ClN5O2	- Caco-2
C17H25ON	-Bioavailability		C19H18O5N3SCl	+HIA		C22H24N4O3	- Caco-2
C17H25SO2N3	-Bioavailability		C19H19N3O6	+HIA		C22H24N4O5	- Caco-2
C17H26ON4	-Bioavailability		C19H19N6O5S2	-HIA		C22H24O2N2	- Caco-2
C17H27O2N	-Bioavailability		C19H19NSO	+HIA		C22H24O3N2	+ Caco-2
C17H27SO4N3	-Bioavailability		C19H20NO3F	+HIA		C22H24O8N2	- Caco-2
C17H28N2O	-Bioavailability		C19H20O2N2	+HIA		C22H26O4SN2	+ Caco-2
C17H28N2O5	-Bioavailability		C19H20O3N2	+HIA		C22H27NO2	+ Caco-2
C17H32NO2	-Bioavailability		C19H20O4NCl	+HIA		C22H28O3N3F	+ Caco-2
C18H13ClN3O2F	+Bioavailability		C19H21N	+HIA		C22H28O6N4	- Caco-2
C18H13N3FCl	-Bioavailability		C19H21NO	+HIA		C22H29FO5	+ Caco-2
C18H14N2OCl4	-Bioavailability		C19H21NS	+HIA		C22H29O6N3S	+ Caco-2
C18H14NO4Cl	+Bioavailability		C19H21O4N	+HIA		C22H30N6SO4	+ Caco-2
C18H14SO5N4	-Bioavailability		C19H21O4N5	+HIA		C22H30O5	- Caco-2
C18H15ClSO2N2	+Bioavailability		C19H21O5N3	+HIA		C22H31O4N5	- Caco-2
C18H15NO3	+Bioavailability		C19H22ClN5O	+HIA		C22H32O4N4	- Caco-2
C18H17O3N	+Bioavailability		C19H22N4O3F2	+HIA		C22H32O5N2	+ Caco-2
C18H18N2	+Bioavailability		C19H22O4N3F	+HIA		C22H33NO4	+ Caco-2
C18H18N2O	-Bioavailability		C19H22ON2	+HIA		C22H33O4N	+ Caco-2
C18H18N6O5S2	-Bioavailability		C19H23N2Cl	+HIA		C22H33O5N4F5	+ Caco-2
C18H18N8O7S3	-Bioavailability		C19H23N3O	+HIA		C22H34SN6O4	- Caco-2
C18H18SClN	-Bioavailability		C19H23O3N	+HIA		C23H18O6N2S	- Caco-2
C18H18SONCl	-Bioavailability		C19H23ON	+HIA		C23H26N4O5	- Caco-2
C18H19N3O	-Bioavailability		C19H24N2	+HIA		C23H26O4N2	+ Caco-2
C18H19N3O5S	+Bioavailability		C19H24N2O3	+HIA		C23H27N5O4	- Caco-2
C18H19N4Cl	-Bioavailability		C19H24N4O2	-HIA		C23H28O7	+ Caco-2
C18H19NO4Cl2	-Bioavailability		C19H24O2N2	+HIA		C23H29N5O8S2	- Caco-2
C18H19O3N3S	+Bioavailability		C19H24O5N6S2	+HIA		C23H29O7N4F	- Caco-2
C18H19SON	-Bioavailability		C19H24OSN2	-HIA		C23H30O3N2	+ Caco-2
C18H20N2	-Bioavailability		C19H25O4N5	+HIA		C24H20O5S2N4F	- Caco-2
C18H20N2O6	-Bioavailability		C19H26O4N	-HIA		C24H26N8SO2	- Caco-2
C18H20N2O7	-Bioavailability		C19H26O9N3I3	-HIA		C24H28N4O5	- Caco-2
C18H20N3O4F	+Bioavailability		C19H27N3O5S2	+HIA		C24H28O2N4	- Caco-2
C18H20N5O4F	-Bioavailability		C19H27O3N	+HIA		C24H34ON2	- Caco-2
C18H21O3N	-Bioavailability		C19H27ON	+HIA		C24H35O3SN5Cl2	- Caco-2
C18H21O4N	-Bioavailability		C19H28O2	+HIA		C25H23O5S2N4	- Caco-2
C18H21SO3N3	-Bioavailability		C19H28O3N	-HIA		C25H26O4SN6	+ Caco-2
C18H22ClNO	-Bioavailability		C19H29ON	+HIA		C25H27N7SO2	- Caco-2
C18H22N2	-Bioavailability		C19H32O5N2	+HIA		C25H29O3SN5	- Caco-2
C18H22N6O3	-Bioavailability		C19H35O2N	+HIA		C25H31O8N7	- Caco-2
C18H23N5O5	-Bioavailability		C20H12O5	+HIA		C25H33N7SO2	- Caco-2
C18H23NO5	-Bioavailability		C20H15N4F3O3	+HIA		C25H35N3SO6	+ Caco-2
C18H23ON	+Bioavailability		C20H17N2O3Cl	+HIA		C25H36O4SN6	- Caco-2
C18H24N2O5	-Bioavailability		C20H17O3FS	+HIA		C25H41O6N3	- Caco-2
C18H24N2O5S	+Bioavailability		C20H20O2N2	+HIA		C25H48N6O8	- Caco-2
C18H24O2	-Bioavailability		C20H20O9N6S	-HIA		C26H22O10	- Caco-2
C18H25NO	+Bioavailability		C20H20S4N6O7	-HIA		C26H23O6N2SCl	+ Caco-2
C18H26N3Cl	+Bioavailability		C20H21N2OF	+HIA		C26H23O6N2SF	+ Caco-2
C18H28N2O	-Bioavailability		C20H21O4N	+HIA		C26H24O6N2S	- Caco-2
C18H28N2O4	-Bioavailability		C20H22N2	+HIA		C26H25O2SN7	- Caco-2
C18H29N3O5	-Bioavailability		C20H22N8O5	+HIA		C26H26N6SO2	- Caco-2
C18H29NO3	+Bioavailability		C20H23N	+HIA		C26H27O3SN7	- Caco-2
C18H29O2N	+Bioavailability		C20H23N2SO4Cl	+HIA		C26H27O6N3	- Caco-2
C18H31O4N	+Bioavailability		C20H23N7O7	-HIA		C26H28N4O4Cl2	+ Caco-2
C18H32O16	-Bioavailability		C20H23O4N	+HIA		C26H29N7SO2	- Caco-2
C18H33N2O5ClS	+Bioavailability		C20H23SN5O6	-HIA		C26H29O3N3	- Caco-2
C18H34N2O6S	-Bioavailability		C20H24N	-HIA		C26H29ON	+ Caco-2
C18H37N5O9	-Bioavailability		C20H24N2O2	+HIA		C26H30O13	- Caco-2
C19H15O6N	-Bioavailability		C20H24O10	+HIA		C26H31O3SN3	+ Caco-2
C19H16O4	+Bioavailability		C20H24O2	+HIA		C26H42O6N	- Caco-2
C19H16O4NCl	+Bioavailability		C20H24O6N2	+HIA		C26H45O7SN	- Caco-2
C19H17O5N3SCl2	-Bioavailability		C20H24O7S	+HIA		C27H20Cl2N3FO4	- Caco-2
C19H17O5N3SFCl	-Bioavailability		C20H24O9	+HIA		C27H22O12	- Caco-2
C19H17O7N	-Bioavailability		C20H25NO2	+HIA		C27H23O6N3S	- Caco-2
C19H18N3F2O3Cl	+Bioavailability		C20H25O2N3	+HIA		C27H24O7N2S	- Caco-2
C19H18N5Cl	-Bioavailability		C20H25O4N	+HIA		C27H25O7N3S	- Caco-2
C19H18N6O5S3	-Bioavailability		C20H25O5N2Cl	+HIA		C27H26O7N2S	- Caco-2
C19H18O5N3SCl	-Bioavailability		C20H25S2NO2	+HIA		C27H29O5N3	- Caco-2
C19H19N3O6	-Bioavailability		C20H26N10Cl2	-HIA		C27H29O8N4F	- Caco-2
C19H19N7O6	-Bioavailability		C20H26N2	+HIA		C27H29SO6N5	- Caco-2
C19H19SNO	-Bioavailability		C20H26N4O	+HIA		C27H30O10	- Caco-2
C19H20O2N2	+Bioavailability		C20H26O2	+HIA		C27H30O17	- Caco-2
C19H20O3N2	-Bioavailability		C20H27N	+HIA		C27H30O5SN4	- Caco-2
C19H20O3NF	-Bioavailability		C20H27O11N	-HIA		C27H30O6SN4	- Caco-2
C19H21N	+Bioavailability		C20H27O5N3	-HIA		C27H31O4N5S	- Caco-2
C19H21N3O5	-Bioavailability		C20H28O	+HIA		C27H31O4SN5	+ Caco-2
C19H21N5O2	-Bioavailability		C20H28O2	+HIA		C27H32O3SN4	- Caco-2
C19H21NO	-Bioavailability		C20H28O5N2S	+HIA		C27H32O4SN4	+ Caco-2
C19H21O4N	-Bioavailability		C20H29O3N5	+HIA		C27H33N7O11	- Caco-2
C19H21O4N5	-Bioavailability		C20H30O	+HIA		C27H33O3SN3	- Caco-2
C19H21SN	-Bioavailability		C20H30O3N	-HIA		C27H36O9N8	- Caco-2
C19H22ClN5O	+Bioavailability		C20H32O8PN5	-HIA		C27H40O13	- Caco-2
C19H22F2N4O3	+Bioavailability		C20H33N3O3	-HIA		C28H26O7N2S	- Caco-2
C19H22FN3O3	-Bioavailability		C20H33O3N3S	+HIA		C28H27O4SN	- Caco-2
C19H22N2	-Bioavailability		C20H36N2O3S	+HIA		C28H27O7N2SF	- Caco-2
C19H22N2SO	-Bioavailability		C20H38O12N4	-HIA		C28H27O7N3S	- Caco-2
C19H22N3O4F	+Bioavailability		C20H40O7N4	-HIA		C28H28O7N2S	- Caco-2
C19H22N4O2S	-Bioavailability		C21H21N	+HIA		C28H29ON3F2	- Caco-2
C19H23N2Cl	-Bioavailability		C21H21SN4ClO	-HIA		C28H30O4N4S	+ Caco-2
C19H23N3O	+Bioavailability		C21H23N3OClF	+HIA		C28H32O16	- Caco-2
C19H23O3N	+Bioavailability		C21H23NO5	+HIA		C28H32O5SN4	- Caco-2
C19H23ON	-Bioavailability		C21H23O2NFCl	+HIA		C28H33O4N5S	- Caco-2
C19H24N2	-Bioavailability		C21H24N3SF3	+HIA		C28H33O4SN7	- Caco-2
C19H24N2O2	-Bioavailability		C21H24O4N3F	+HIA		C28H33O5N5S	- Caco-2
C19H24N2O3	-Bioavailability		C21H25N	+HIA		C28H34O3SN4	- Caco-2
C19H24N2SO	-Bioavailability		C21H25N2O4ClS	+HIA		C28H36O8N2S	- Caco-2
C19H24O5N6S2	+Bioavailability		C21H25O2N3S	+HIA		C28H38Cl2N4O3	- Caco-2
C19H24ON2	+Bioavailability		C21H25S2N5O8	-HIA		C28H38ClN4O2F	- Caco-2
C19H24SN2	-Bioavailability		C21H26O2	+HIA		C28H39ClN4O2	- Caco-2
C19H25N3O2	-Bioavailability		C21H26O3	+HIA		C28H39FO10	- Caco-2
C19H25O4N4B	-Bioavailability		C21H26O3N	-HIA		C28H41O3N3	+ Caco-2
C19H25O4N5	+Bioavailability		C21H26O5	+HIA		C28H46O4	+ Caco-2
C19H26N2S	-Bioavailability		C21H26O7N2	+HIA		C29H28O8N2S	+ Caco-2
C19H26NO4	-Bioavailability		C21H26ON3SCl	+HIA		C29H28O9	- Caco-2
C19H27N3S2O5	+Bioavailability		C21H27N5O4S	+HIA		C29H30O8	+ Caco-2
C19H27N5O4	-Bioavailability		C21H27O2N3	+HIA		C29H32N4O4	- Caco-2
C19H27O3N	-Bioavailability		C21H27O3N	+HIA		C29H33O4N5S	+ Caco-2
C19H27ON	-Bioavailability		C21H27O4N	+HIA		C29H35O4N5S	- Caco-2
C19H28O2	-Bioavailability		C21H27O6F	+HIA		C29H35O4SN7	- Caco-2
C19H28O3N	-Bioavailability		C21H27ON	+HIA		C29H36O4N4S	- Caco-2
C19H29ON	-Bioavailability		C21H27S2N5O9	-HIA		C29H37O6N4F5	- Caco-2
C19H30O3	+Bioavailability		C21H28O2	+HIA		C29H38Cl2N4O2	- Caco-2
C19H30O4	+Bioavailability		C21H28O5	+HIA		C29H39FO11	- Caco-2
C19H31ON	-Bioavailability		C21H29N3O	+HIA		C29H40Cl2N4O2	+ Caco-2
C19H32N2O5	-Bioavailability		C21H29ON	+HIA		C29H40ClN4O2F	+ Caco-2
C19H35N	-Bioavailability		C21H30N2O5Cl2	+HIA		C29H40N8O4S	- Caco-2
C20H12O5	+Bioavailability		C21H30O2	+HIA		C29H41ClN4O2	+ Caco-2
C20H15Cl3OSN2	-Bioavailability		C21H30O4	+HIA		C29H41OF2N5	- Caco-2
C20H15N4F3O3	+Bioavailability		C21H30O4N	-HIA		C29H42O4N4	- Caco-2
C20H17SO3F	+Bioavailability		C21H30O5	+HIA		C29H44O12	- Caco-2
C20H19FN3O5SCl	-Bioavailability		C21H31N3O5	-HIA		C29H48O6	+ Caco-2
C20H19N6O9S	-Bioavailability		C21H31O2N	+HIA		C30H32O8N2S	- Caco-2
C20H20N6O7S4	-Bioavailability		C21H31O2N5	+HIA		C30H34N4O4	- Caco-2
C20H20O9N6S	-Bioavailability		C21H32N6O3	+HIA		C30H42ClN4O2F	+ Caco-2
C20H21N	-Bioavailability		C21H39N7O12	-HIA		C30H42O8	- Caco-2
C20H21O3N	-Bioavailability		C21H41N5O7	-HIA		C30H43ClN4O2	+ Caco-2
C20H21O4N	-Bioavailability		C21H43O7N5	-HIA		C30H46O4	+ Caco-2
C20H21ON2F	+Bioavailability		C22H18I6N2O9	-HIA		C30H48O4	+ Caco-2
C20H21SO7N3	-Bioavailability		C22H19O3Cl	-HIA		C31H29O2SN7	- Caco-2
C20H22ClN3O	-Bioavailability		C22H22O3N3F	+HIA		C31H34N6SO2	- Caco-2
C20H22N8O5	-Bioavailability		C22H23N6ClO	+HIA		C31H36N4O4	+ Caco-2
C20H22O3N2S	+Bioavailability		C22H23N6O7S2	-HIA		C31H37O3N5	- Caco-2
C20H23N	-Bioavailability		C22H23O2N2Cl	+HIA		C31H38O4N4S	+ Caco-2
C20H23N3O4	-Bioavailability		C22H24ClN5O2	+HIA		C31H38O5N4	- Caco-2
C20H23N5O6S	-Bioavailability		C22H24N2O8	+HIA		C31H39O4SN7	- Caco-2
C20H23N7O7	+Bioavailability		C22H24N3ClO	+HIA		C31H45ClN4O2	+ Caco-2
C20H23NO	-Bioavailability		C22H24O2N2	+HIA		C31H46O4	+ Caco-2
C20H23O4N	-Bioavailability		C22H24O9N2	-HIA		C31H46O5	- Caco-2
C20H23SO4N2Cl	+Bioavailability		C22H25N6O2Cl	+HIA		C31H48O4	+ Caco-2
C20H24N2O4	-Bioavailability		C22H25NO5	+HIA		C32H38N4O4	+ Caco-2
C20H24N2O6	-Bioavailability		C22H25O4N3S	+HIA		C32H39O4N5S	- Caco-2
C20H24N3SCl	-Bioavailability		C22H25ON2SCl	+HIA		C32H40O4N4S	- Caco-2
C20H24O10	+Bioavailability		C22H26FN3O4	+HIA		C32H41O4N5	+ Caco-2
C20H24O2	-Bioavailability		C22H26O4SN2	+HIA		C32H44O10N6	- Caco-2
C20H24O2N2	-Bioavailability		C22H26ON3Cl	+HIA		C32H50O6	- Caco-2
C20H24O5N2	-Bioavailability		C22H27N2OCl	+HIA		C33H30N4O2	- Caco-2
C20H24O7S	+Bioavailability		C22H28N3FO6S	-HIA		C33H34O6N4	- Caco-2
C20H24O9	+Bioavailability		C22H28O2N2	-HIA		C33H35N2O5F	- Caco-2
C20H24OSN2	-Bioavailability		C22H28O6N4	-HIA		C33H36N4O6	- Caco-2
C20H25N2O5Cl	-Bioavailability		C22H29O2N	+HIA		C33H36O3N4	+ Caco-2
C20H25N3O2	-Bioavailability		C22H29O5F	+HIA		C33H40N4	- Caco-2
C20H25NO3	-Bioavailability		C22H30Cl2N10	-HIA		C33H40N4O4	+ Caco-2
C20H25O2N	+Bioavailability		C22H30N6O4S	+HIA		C33H40O15	- Caco-2
C20H25O4N	-Bioavailability		C22H30O	+HIA		C33H40O4N4	- Caco-2
C20H25S2NO2	+Bioavailability		C22H30O2N2S	+HIA		C33H40O4N4S	+ Caco-2
C20H26N2	-Bioavailability		C22H30O5	+HIA		C33H42N8O5	- Caco-2
C20H26N4O	-Bioavailability		C22H31O3N	+HIA		C33H43O3N5S	- Caco-2
C20H26O2	-Bioavailability		C22H31O5N3	-HIA		C33H43O9N5	- Caco-2
C20H27N	+Bioavailability		C22H31ON	+HIA		C33H50SO6N4	- Caco-2
C20H27N3O5	-Bioavailability		C22H38O5	+HIA		C34H35O3N5	+ Caco-2
C20H27N3O6	-Bioavailability		C22H43O13N5	-HIA		C34H38N6O5	- Caco-2
C20H27O4N	-Bioavailability		C22H44O10N6	-HIA		C34H39O5N3Cl2	- Caco-2
C20H28N	-Bioavailability		C23H16O11	-HIA		C34H39O7N5S2	- Caco-2
C20H28N2O5S	+Bioavailability		C23H20O3SN2	+HIA		C35H44O4N4S	- Caco-2
C20H28N4O	-Bioavailability		C23H24N2SO4	-HIA		C36H30O16	- Caco-2
C20H28O	-Bioavailability		C23H25N2OSF3	+HIA		C36H42N6O5	- Caco-2
C20H28O2	-Bioavailability		C23H25O5N5	+HIA		C36H45O4N4FS	- Caco-2
C20H28O5N2	-Bioavailability		C23H26N2O5	-HIA		C36H45O5N5S	- Caco-2
C20H29FO3	+Bioavailability		C23H27N3O7	+HIA		C36H46O4N4S	- Caco-2
C20H29N5O3	-Bioavailability		C23H27N4O2F	+HIA		C37H38N2O6	+ Caco-2
C20H29N5O6	-Bioavailability		C23H27ON2SF3	+HIA		C37H42O7N4S	- Caco-2
C20H30N2O5	-Bioavailability		C23H28N5O3Cl	+HIA		C37H44O7ClN5S2	- Caco-2
C20H30NO3	-Bioavailability		C23H28O5ClN3S	+HIA		C37H45O4N4F3S	- Caco-2
C20H31NO	+Bioavailability		C23H29O3N	+HIA		C37H45O7N5S2	+ Caco-2
C20H32F2O5	-Bioavailability		C23H29O4N3FCl	+HIA		C37H46N6O10S2	- Caco-2
C20H32O2	-Bioavailability		C23H29O6F	+HIA		C37H46O7N6S2	- Caco-2
C20H32O8PN5	-Bioavailability		C23H29ON3	+HIA		C37H47O5N5S	- Caco-2
C20H33N3O3	-Bioavailability		C23H30O3N	-HIA		C37H48O4N4S	- Caco-2
C20H33N3O4	-Bioavailability		C23H31NO3	+HIA		C37H48O5N4	+ Caco-2
C20H33N3SO3	+Bioavailability		C23H31O3NCl2	+HIA		C37H48O5N4S	- Caco-2
C20H34O5	-Bioavailability		C23H31O6F	+HIA		C37H48O5N6S2	- Caco-2
C20H36N2O3S	-Bioavailability		C23H32N6O4S	+HIA		C37H67O13N	- Caco-2
C20H40N4O7	-Bioavailability		C23H32O5N2	-HIA		C38H45O6N3Cl2	+ Caco-2
C21H15O4N3	-Bioavailability		C23H36O2N2	+HIA		C38H47O5N5Cl2	+ Caco-2
C21H16ClN4O3F3	-Bioavailability		C23H36O7	-HIA		C38H47O7N5S2	+ Caco-2
C21H18N3F3O3	+Bioavailability		C23H46N6O13	-HIA		C38H48O19	- Caco-2
C21H19N3O3	-Bioavailability		C24H26NO4F	+HIA		C38H48O7N6S	+ Caco-2
C21H20Cl2O3	-Bioavailability		C24H26O4N2	+HIA		C38H50N6O5	- Caco-2
C21H21N2O5S	-Bioavailability		C24H29O3N5	-HIA		C39H50O19	- Caco-2
C21H21O8N2Cl	-Bioavailability		C24H30N2O2	+HIA		C3H5NO	+ Caco-2
C21H21ON4ClS	-Bioavailability		C24H31O4N	+HIA		C3H6O3	- Caco-2
C21H22OFN	+Bioavailability		C24H31O6F	+HIA		C3H7NO2	- Caco-2
C21H22SN4O6	-Bioavailability		C24H32O4	+HIA		C40H49O7N5S	+ Caco-2
C21H23ClNO2F	-Bioavailability		C24H33O3N	+HIA		C40H55O4N5S	+ Caco-2
C21H23N3OFCl	+Bioavailability		C24H34N4O5S	+HIA		C41H64O14	- Caco-2
C21H23O5N	-Bioavailability		C24H34O5N2	-HIA		C41H76O15N2	- Caco-2
C21H24O4N3F	+Bioavailability		C24H34ON2	+HIA		C42H53N7O6	- Caco-2
C21H25N2O3Cl	+Bioavailability		C24H36O5	-HIA		C42H53O6N7	- Caco-2
C21H25O2N3S	-Bioavailability		C24H40O4N8	-HIA		C42H72O14	- Caco-2
C21H25O3N	-Bioavailability		C24H48N6O13	-HIA		C43H58N4O12	- Caco-2
C21H25ON	-Bioavailability		C25H28N6O	+HIA		C43H65O10N5	- Caco-2
C21H26ClON	-Bioavailability		C25H29O3I2N	+HIA		C44H54O7N8	- Caco-2
C21H26N2S2	-Bioavailability		C25H30O7N2	-HIA		C44H57N7O6	- Caco-2
C21H26N3SClO	-Bioavailability		C25H32O2N2	+HIA		C44H70O23	- Caco-2
C21H26N6O	+Bioavailability		C25H32O2N5Cl	+HIA		C45H54N6O12	- Caco-2
C21H26O2	+Bioavailability		C25H34O6	+HIA		C45H56O7N8	- Caco-2
C21H26O3	-Bioavailability		C25H35O5N	+HIA		C46H56O7N5Cl	+ Caco-2
C21H26O5	+Bioavailability		C25H43O18N	-HIA		C46H58O7N8	- Caco-2
C21H26O7N2	-Bioavailability		C26H26F2N2	+HIA		C46H61N7O6	- Caco-2
C21H27ClN2O2	+Bioavailability		C26H28N2F2	+HIA		C46H61O6N7	- Caco-2
C21H27FO6	-Bioavailability		C26H28NOCl	+HIA		C47H51O14N	- Caco-2
C21H27N	-Bioavailability		C26H28O4N4Cl2	+HIA		C47H60O7N8	- Caco-2
C21H27N3O2	-Bioavailability		C26H29F2N7	+HIA		C48H64O7N8S	- Caco-2
C21H27N3O3	-Bioavailability		C26H29O6N3	+HIA		C48H78O18	- Caco-2
C21H27N5O9S2	-Bioavailability		C26H29ON	+HIA		C4H10O4	- Caco-2
C21H27NO4	-Bioavailability		C26H33O6N	+HIA		C4H11N5	- Caco-2
C21H27O3N	-Bioavailability		C26H34O3N	-HIA		C4H12N2	+ Caco-2
C21H27O9P	+Bioavailability		C26H34O5NF	+HIA		C4H4O2N2	- Caco-2
C21H27ON	+Bioavailability		C26H36N2O5	+HIA		C50H75O8N9	- Caco-2
C21H27SO4N5	+Bioavailability		C26H45O7NS	-HIA		C5H10N2O3	+ Caco-2
C21H28N2O3	-Bioavailability		C27H27N3OF2	+HIA		C5H14ON	+ Caco-2
C21H28NO4	-Bioavailability		C27H29O11N	-HIA		C5H4ClN	+ Caco-2
C21H28O2	+Bioavailability		C27H30ON4	+HIA		C5H4FN	+ Caco-2
C21H28O5	+Bioavailability		C27H31N3O6	+HIA		C5H5N	+ Caco-2
C21H28O5N2	+Bioavailability		C27H33O6N3S	+HIA		C5H5ON	+ Caco-2
C21H29N3O	+Bioavailability		C27H36O4N2	+HIA		C5H6N2	+ Caco-2
C21H29NO2	-Bioavailability		C27H38O4	+HIA		C6H13NO2	- Caco-2
C21H29ON	-Bioavailability		C27H38O4N2	+HIA		C6H14O6	- Caco-2
C21H30N2O5Cl2	-Bioavailability		C27H44O2	+HIA		C6H5ON	+ Caco-2
C21H30NO4	-Bioavailability		C27H44O3	+HIA		C6H6ON2	+ Caco-2
C21H30O2	-Bioavailability		C27H46O	+HIA		C6H7N	+ Caco-2
C21H31N3O5	-Bioavailability		C28H29F2N3O	+HIA		C6H7ON	+ Caco-2
C21H31O2N5	-Bioavailability		C28H31ON4F	+HIA		C6H8ClN7O	- Caco-2
C21H32N6O3	-Bioavailability		C28H35O2N	+HIA		C7H10N2SO	+ Caco-2
C21H33N3SO5	-Bioavailability		C28H40O5N2	+HIA		C7H12O3N2	- Caco-2
C21H39O12N7	-Bioavailability		C29H31N7O	+HIA		C7H14N4O3	- Caco-2
C21H41O7N5	-Bioavailability		C29H32O13	-HIA		C7H6O3	+ Caco-2
C21H43N5O7	-Bioavailability		C29H35O2N	+HIA		C7H7O3N	- Caco-2
C22H17ClN2	-Bioavailability		C29H38N3FO2	-HIA		C7H8O4S2N3Cl	- Caco-2
C22H19N3O4	-Bioavailability		C29H38O3N3F	-HIA		C7H9N	+ Caco-2
C22H19O3Cl	-Bioavailability		C2H3Cl3O2	+HIA		C7H9O2N	+ Caco-2
C22H22N3O2F	-Bioavailability		C2H5O2N	+HIA		C8H11NO3	- Caco-2
C22H22NF3	-Bioavailability		C2H5O3S2	+HIA		C8H15N7S3O2	- Caco-2
C22H22O3N3F	-Bioavailability		C2H6O	+HIA		C8H15NO2	- Caco-2
C22H22O8N2	-Bioavailability		C2H6S2O3	+HIA		C8H16O2	+ Caco-2
C22H23N2O2Cl	-Bioavailability		C2H8O7P2	-HIA		C8H8Cl2N4	+ Caco-2
C22H23N3O4	-Bioavailability		C30H44O9	-HIA		C8H8N4	+ Caco-2
C22H23N6ClO	-Bioavailability		C30H60O3N3	-HIA		C8H9O2N	+ Caco-2
C22H23N6O7S2	-Bioavailability		C31H46O8	-HIA		C9H10O2S2N4	- Caco-2
C22H23NO7	-Bioavailability		C31H48O6	+HIA		C9H10O3	+ Caco-2
C22H23O8N2Cl	-Bioavailability		C32H26N4O2	+HIA		C9H10O5	- Caco-2
C22H24ClN5O2	-Bioavailability		C32H41O2N	+HIA		C9H11NO2	+ Caco-2
C22H24N2O2	-Bioavailability		C33H30N4O2	+HIA		C9H11O4N	- Caco-2
C22H24N2O9	-Bioavailability		C33H32N4O2	+HIA		C9H11O4N3F2	- Caco-2
C22H24N3O2F	-Bioavailability		C33H35O5N5	+HIA		C9H11O5N2F	- Caco-2
C22H24N4ClFO3	-Bioavailability		C33H37O5N5	-HIA		C9H13O3N	- Caco-2
C22H24O8N2	-Bioavailability		C34H57O4N2	-HIA		C9H13O4N5	- Caco-2
C22H25ClN2OS	-Bioavailability		C35H36O3SClN	+HIA		C9H15N5O	+ Caco-2
C22H25F2O4N	-Bioavailability		C35H38N8O4Cl2	+HIA		C9H15O3NS	+ Caco-2
C22H25N3O	-Bioavailability		C35H60O4N2	-HIA		C9H20N4O2	- Caco-2
C22H25N3O2	-Bioavailability		C37H48N6O5S2	+HIA		C9H6O2	+ Caco-2
C22H25N3SO4	-Bioavailability		C37H67O13N	-HIA		C9H6O3	+ Caco-2
C22H25N6O2Cl	-Bioavailability		C38H44O6N2	-HIA		C9H7Cl2N5	+ Caco-2
C22H25O5N	-Bioavailability		C38H50N6O5	+HIA		C9H8O2	+ Caco-2
C22H25O6N	-Bioavailability		C38H69O13N	+HIA		C9H8O3	+ Caco-2
C22H26N2SO2	-Bioavailability		C38H72O12N2	-HIA		C9H8O4	- Caco-2
C22H26N7O2SCl	-Bioavailability		C3H11NO7P2	-HIA		C9H9Cl2N3	+ Caco-2
C22H26O4N3F	+Bioavailability		C3H6O2N2	+HIA		C9H9O2N3	+ Caco-2
C22H26O4SN2	-Bioavailability		C3H7O4P	-HIA		CH3O5P	- Caco-2
C22H26ON3Cl	+Bioavailability		C41H64O14	+HIA		CH4N2O	- Caco-2
C22H26ON3SF3	-Bioavailability		C43H58O12N4	+HIA		CH4O6P2Cl2	- Caco-2
C22H27ClN2O	-Bioavailability		C43H65O10N5	+HIA
C22H27F3O4S	-Bioavailability		C44H69O12N	-HIA
C22H27FN4O2	-Bioavailability		C46H58O9N4	-HIA
C22H27N3S2O3	-Bioavailability		C49H74O14	-HIA
C22H27O3Cl	+Bioavailability		C4H10O5NP	-HIA
C22H28N	-Bioavailability		C4H11N5	-HIA
C22H28N2O	-Bioavailability		C4H13O7P2N	-HIA
C22H28N3SO6F	-Bioavailability		C4H4N3OF	+HIA
C22H28N6O3S	+Bioavailability		C4H6N2S	+HIA
C22H28O2	-Bioavailability		C4H6O3N4S2	+HIA
C22H28O2N2	-Bioavailability		C51H40N6O23S6	-HIA
C22H28O6N4	-Bioavailability		C53H72N2O12	-HIA
C22H29O2N	-Bioavailability		C5H10N2O3	-HIA
C22H29O4F	+Bioavailability		C5H11O4NS	-HIA
C22H29O5F	+Bioavailability		C5H4ON4	+HIA
C22H29SN3O6	-Bioavailability		C5H5N3O	+HIA
C22H30Cl2N10	-Bioavailability		C5H9O2N3Cl2	+HIA
C22H30N2	+Bioavailability		C6H10N2O3	+HIA
C22H30N2O	+Bioavailability		C6H10N2PtO4	+HIA
C22H30N6O4S	-Bioavailability		C6H12O2N2F2	-HIA
C22H30O	-Bioavailability		C6H12O6	+HIA
C22H30O2N2S	-Bioavailability		C6H13NO2	+HIA
C22H30O5	+Bioavailability		C6H14S2O6	+HIA
C22H30S2N2O5	-Bioavailability		C6H5NO2	+HIA
C22H30SO3N6	-Bioavailability		C6H6O3N2	+HIA
C22H31N3O5	-Bioavailability		C6H7N3O	+HIA
C22H31N5O4	-Bioavailability		C6H8ClSN	+HIA
C22H31NO	-Bioavailability		C6H8O8N2	+HIA
C22H31NO3	-Bioavailability		C6H9N3O3	+HIA
C22H32N4O4	-Bioavailability		C6H9O6N	+HIA
C22H32O3	-Bioavailability		C7H10N2SO	+HIA
C22H32O4	-Bioavailability		C7H10O2N2S	+HIA
C22H32O5N2	-Bioavailability		C7H11NO7P2	-HIA
C22H36SO5N2	-Bioavailability		C7H15Cl2N2PO2	+HIA
C22H38O5	+Bioavailability		C7H17O2N2	-HIA
C22H43N5O13	-Bioavailability		C7H4ClO2N	+HIA
C22H44N6O10	-Bioavailability		C7H5O3NS	+HIA
C22H46O	-Bioavailability		C7H6N3S2O4Cl	-HIA
C23H16O11	-Bioavailability		C7H6O3	+HIA
C23H18O2N2F2	-Bioavailability		C7H7NO3	+HIA
C23H20O3SN2	+Bioavailability		C7H8N3S2O4Cl	-HIA
C23H21O3F7N4	-Bioavailability		C7H8N4O2	+HIA
C23H21ON7	-Bioavailability		C7H9N2O	-HIA
C23H23O5N3	-Bioavailability		C8H10N2S	+HIA
C23H24N2SO4	-Bioavailability		C8H10N4O2	+HIA
C23H25N2OSF3	-Bioavailability		C8H10SO3	+HIA
C23H25O5N5	-Bioavailability		C8H11N3O3S	+HIA
C23H26N2O5	-Bioavailability		C8H11N5O3	-HIA
C23H26O2N2	+Bioavailability		C8H11O5NS	-HIA
C23H27FO3N4	-Bioavailability		C8H11P2O6Cl	-HIA
C23H27N3O2Cl2	+Bioavailability		C8H12N2	+HIA
C23H27N3O7	+Bioavailability		C8H13N3O3S	+HIA
C23H27N4O2F	-Bioavailability		C8H13SO4N3	+HIA
C23H27N5O7S	-Bioavailability		C8H14N3O6P	-HIA
C23H28O5ClN3S	+Bioavailability		C8H14O2N2	+HIA
C23H28O7N2	-Bioavailability		C8H15O2N	-HIA
C23H29ClN3O4F	-Bioavailability		C8H15O7N3	-HIA
C23H29N3O	-Bioavailability		C8H15S3N7O2	-HIA
C23H29N3O3	-Bioavailability		C8H16O2	+HIA
C23H29O3N	-Bioavailability		C8H17O5N	-HIA
C23H29O6F	-Bioavailability		C8H5OF3SN2	+HIA
C23H30O3	-Bioavailability		C8H6O5N4	+HIA
C23H31O2N	-Bioavailability		C8H7N2SO2Cl	+HIA
C23H31O7N	-Bioavailability		C8H8Cl2N4	+HIA
C23H32N2O5	-Bioavailability		C8H8N3S2O4F3	-HIA
C23H32N6SO4	-Bioavailability		C8H8N4	+HIA
C23H32O3	-Bioavailability		C8H8O3N2S	+HIA
C23H36N2O2	-Bioavailability		C8H9NO	+HIA
C23H36O7	-Bioavailability		C8H9NO2	+HIA
C23H45O14N5	-Bioavailability		C8H9O4N3	+HIA
C24H20N6O3	-Bioavailability		C8H9O5N	+HIA
C24H21NO3F2	-Bioavailability		C9H10N3O4F	-HIA
C24H24N4SO4	-Bioavailability		C9H10N4S2O2	+HIA
C24H25N6FO	-Bioavailability		C9H11NO2	+HIA
C24H25NO4F	-Bioavailability		C9H11NO4	+HIA
C24H26BrO3N3	-Bioavailability		C9H11O3Cl	+HIA
C24H26N2O4	-Bioavailability		C9H11O5N2F	+HIA
C24H26N4FOCl	-Bioavailability		C9H12N2S	+HIA
C24H27O5NS	-Bioavailability		C9H12ON5Cl	+HIA
C24H28N2O5	-Bioavailability		C9H13N	+HIA
C24H29O3N5	-Bioavailability		C9H13N3O3	+HIA
C24H30N2O2	-Bioavailability		C9H13N5O4	-HIA
C24H30O3	-Bioavailability		C9H13NO	+HIA
C24H30O6	-Bioavailability		C9H14N4O	+HIA
C24H31ClO7	-Bioavailability		C9H15N5O	+HIA
C24H31O4N	-Bioavailability		C9H15SO3N	-HIA
C24H31O6F	-Bioavailability		C9H17NO2	-HIA
C24H32O4S	-Bioavailability		C9H18N2Cl3PO2	+HIA
C24H33N3O2S	-Bioavailability		C9H18O4N	-HIA
C24H33N3S2O3	-Bioavailability		C9H6O2	+HIA
C24H33O4N3	-Bioavailability		C9H6O3N2	+HIA
C24H34N2O	-Bioavailability		C9H7Cl2N5	+HIA
C24H34N4O5S	-Bioavailability		C9H8ClN5S	+HIA
C24H34O4	-Bioavailability		C9H8O4	+HIA
C24H34O5N2	-Bioavailability		C9H9Cl2N3	+HIA
C24H35N5O5	-Bioavailability		C9H9N3OCl2	+HIA
C24H36O3	-Bioavailability		C9H9NO2Cl2	+HIA
C24H36O5	-Bioavailability		CH3O5P	-HIA
C24H40N8O4	-Bioavailability		CH4N2O2	+HIA
C24H40O4	-Bioavailability		CH4P2O6Cl2	-HIA
C24H48N6O13	-Bioavailability
C25H27N9O8S2	-Bioavailability
C25H28ON6	-Bioavailability
C25H29N3O2	-Bioavailability
C25H29O3I2N	-Bioavailability
C25H30O3N	-Bioavailability
C25H31O5SF3	-Bioavailability
C25H31O6N	-Bioavailability
C25H32F3O4N3	-Bioavailability
C25H32N2O2	+Bioavailability
C25H32N5O2Cl	-Bioavailability
C25H34O6	-Bioavailability
C25H38O5	-Bioavailability
C25H43O18N	-Bioavailability
C25H44N14O8	-Bioavailability
C26H27N3O6	-Bioavailability
C26H27O9N	-Bioavailability
C26H28ClON	+Bioavailability
C26H29FN2O2	+Bioavailability
C26H29N7F2	-Bioavailability
C26H29O6N3	-Bioavailability
C26H30Cl2ONF3	-Bioavailability
C26H32N2O5	-Bioavailability
C26H33NO6	-Bioavailability
C26H34NO3	-Bioavailability
C26H34NO5F	-Bioavailability
C26H37N5O2	-Bioavailability
C26H37S2O8N	-Bioavailability
C27H22N4Cl2	-Bioavailability
C27H27N3OF2	-Bioavailability
C27H29N5O6S	-Bioavailability
C27H29O11N	-Bioavailability
C27H30N2O2F6	-Bioavailability
C27H31O6N3	-Bioavailability
C27H32O14	-Bioavailability
C27H34O7N2	-Bioavailability
C27H36O4N2	-Bioavailability
C27H37SO7N3	-Bioavailability
C27H38O4N2	-Bioavailability
C27H40O3	-Bioavailability
C27H42O6N2Cl2	+Bioavailability
C27H43N2O6Cl2	+Bioavailability
C27H44O2	-Bioavailability
C27H44O3	-Bioavailability
C27H46O	-Bioavailability
C28H22F3N7O	-Bioavailability
C28H27O4NS	-Bioavailability
C28H29F2N3O	-Bioavailability
C28H30N2O2	-Bioavailability
C28H30O5N4	-Bioavailability
C28H31N4OF	-Bioavailability
C28H31O11N	-Bioavailability
C28H32N2OF6	-Bioavailability
C28H34O15	-Bioavailability
C28H35O2N	-Bioavailability
C28H40O5N2	-Bioavailability
C29H26ClN4O4SF	-Bioavailability
C29H30N6O6	-Bioavailability
C29H31N7O	+Bioavailability
C29H32O13	-Bioavailability
C29H33O2N2Cl	-Bioavailability
C29H38FO2N3	-Bioavailability
C29H38O10N4	+Bioavailability
C29H39O8N5	-Bioavailability
C29H41NO4	-Bioavailability
C29H44O12	-Bioavailability
C29H53O5N	-Bioavailability
C2H2O4	-Bioavailability
C2H5O2N	-Bioavailability
C2H5S2O3	-Bioavailability
C2H6O	+Bioavailability
C2H8O7P2	-Bioavailability
C30H16O8	-Bioavailability
C30H26N4O2F6	+Bioavailability
C30H39N5O5	-Bioavailability
C30H42O8	-Bioavailability
C30H46NO7P	-Bioavailability
C30H53O6N3	-Bioavailability
C31H36O11N2	-Bioavailability
C31H48O6	+Bioavailability
C31H48S2O2	-Bioavailability
C31H51O9N	-Bioavailability
C32H26N4O2	-Bioavailability
C32H40N5O5Br	-Bioavailability
C32H41NO2	-Bioavailability
C32H44O7	-Bioavailability
C32H45N3O4S	-Bioavailability
C33H30N4O2	-Bioavailability
C33H32N4O2	-Bioavailability
C33H34O13S	-Bioavailability
C33H35N2O5F	-Bioavailability
C33H35N5O5	-Bioavailability
C33H37N5O5	-Bioavailability
C33H40N2O9	-Bioavailability
C33H40N4O6	-Bioavailability
C33H41N5O6S2	-Bioavailability
C33H44N5O3Br	-Bioavailability
C33H45O5N5	-Bioavailability
C33H48	-Bioavailability
C33H50SO6N4	-Bioavailability
C34H36F3O13N	-Bioavailability
C34H57N2O4	-Bioavailability
C35H36SO3NCl	-Bioavailability
C35H38Cl2O4N8	-Bioavailability
C35H49N11O9S2	-Bioavailability
C35H60N2O4	-Bioavailability
C36H41O6N3	-Bioavailability
C36H47O4N5	-Bioavailability
C37H42F2O4N8	+Bioavailability
C37H48N6O5S2	-Bioavailability
C37H67O13N	-Bioavailability
C38H50N6O5	-Bioavailability
C38H52O7N6	-Bioavailability
C38H69O13N	-Bioavailability
C38H72O12N2	-Bioavailability
C3H11O7P2N	-Bioavailability
C3H5O9N3	-Bioavailability
C3H6O2N2	+Bioavailability
C3H7O5N	+Bioavailability
C3H7PO4	-Bioavailability
C3H8S2O	-Bioavailability
C41H64O13	+Bioavailability
C41H64O14	-Bioavailability
C41H76N2O15	-Bioavailability
C43H51O11N3	-Bioavailability
C43H53O14N	-Bioavailability
C43H58O12N4	+Bioavailability
C43H65O10N5	-Bioavailability
C43H66O14	-Bioavailability
C43H69O12N	-Bioavailability
C43H74O14N2	-Bioavailability
C44H69O12N	-Bioavailability
C45H54N4O8	-Bioavailability
C46H58O9N4	-Bioavailability
C46H64S2O12N14	-Bioavailability
C47H51O14N	-Bioavailability
C47H73O18N	-Bioavailability
C49H66O10N10S2	-Bioavailability
C4H11N5	-Bioavailability
C4H13NP2O7	-Bioavailability
C4H3O2N2F	-Bioavailability
C4H4N3OF	+Bioavailability
C4H6N2S	+Bioavailability
C4H6S2O3N4	+Bioavailability
C4H6S2O4	-Bioavailability
C4H8O3	-Bioavailability
C4H9O2SN	-Bioavailability
C51H40S6O23N6	-Bioavailability
C51H79O13N	-Bioavailability
C53H72N2O12	-Bioavailability
C5H11SO2N	-Bioavailability
C5H13PO4N2	-Bioavailability
C5H15SPO3N2	+Bioavailability
C5H4N4O	-Bioavailability
C5H4N4S	-Bioavailability
C5H5ON3	+Bioavailability
C5H5SN5	-Bioavailability
C5H9Cl2N3O2	-Bioavailability
C5H9NO3	-Bioavailability
C5H9O3SN	-Bioavailability
C6H10N2O3	-Bioavailability
C6H10N2PtO4	-Bioavailability
C6H11O2N	+Bioavailability
C6H12F2N2O2	-Bioavailability
C6H12O6	-Bioavailability
C6H13O5N	-Bioavailability
C6H14O2N4	-Bioavailability
C6H14S2O6	-Bioavailability
C6H14S2O8	+Bioavailability
C6H18N4	+Bioavailability
C6H6N2O3	+Bioavailability
C6H6O2N6	+Bioavailability
C6H7ON3	+Bioavailability
C6H8N7ClO	-Bioavailability
C6H8NSCl	-Bioavailability
C6H8O6	+Bioavailability
C6H8O8N2	-Bioavailability
C6H9N3O3	+Bioavailability
C6H9O6N	+Bioavailability
C7H10N2SO	+Bioavailability
C7H10N2SO2	-Bioavailability
C7H11O2N	+Bioavailability
C7H11O7NP2	-Bioavailability
C7H15PO2N2Cl2	+Bioavailability
C7H5O3NS	+Bioavailability
C7H6O3	+Bioavailability
C7H6S2O4N3Cl	-Bioavailability
C7H7O3N	-Bioavailability
C7H8N4O2	+Bioavailability
C7H8S2O4N3Cl	-Bioavailability
C7H9ClSP2O6	-Bioavailability
C8H10N3O3FS	+Bioavailability
C8H10N4O2	+Bioavailability
C8H10SN2	+Bioavailability
C8H11N3O3S	+Bioavailability
C8H11N5O3	-Bioavailability
C8H11NO2	-Bioavailability
C8H11NO3	-Bioavailability
C8H12N3O5P	-Bioavailability
C8H12N4O5	-Bioavailability
C8H12N5O4P	-Bioavailability
C8H13N3O3S	+Bioavailability
C8H13SO4N3	+Bioavailability
C8H14N2O2	+Bioavailability
C8H14PO6N3	-Bioavailability
C8H14S2O2	-Bioavailability
C8H15N7S3O2	-Bioavailability
C8H15O2N	-Bioavailability
C8H15O7N3	-Bioavailability
C8H16O2	+Bioavailability
C8H17O2N	+Bioavailability
C8H17O5N	-Bioavailability
C8H17ON	-Bioavailability
C8H17P2O6N	-Bioavailability
C8H5SN2OF3	-Bioavailability
C8H6Cl5NO2	-Bioavailability
C8H6O5N4	+Bioavailability
C8H7N2SO2Cl	+Bioavailability
C8H8Cl2N4	-Bioavailability
C8H8Cl3N3S2O4	-Bioavailability
C8H8N3S2O4F3	-Bioavailability
C8H8N4	-Bioavailability
C8H8O3N2S	+Bioavailability
C8H8O5N	-Bioavailability
C8H9NO2	+Bioavailability
C8H9NO5	-Bioavailability
C8H9O4N3	-Bioavailability
C9H10S2O3N2	-Bioavailability
C9H11FN2O5	+Bioavailability
C9H11N	-Bioavailability
C9H11O4N	-Bioavailability
C9H11O5N	+Bioavailability
C9H12N2O6	-Bioavailability
C9H12N3O3F	+Bioavailability
C9H12N4O3	+Bioavailability
C9H12N5ClO	+Bioavailability
C9H12SN2	+Bioavailability
C9H13N	-Bioavailability
C9H13N2O2	-Bioavailability
C9H13N3O3	+Bioavailability
C9H13N3O5	-Bioavailability
C9H13N5O4	-Bioavailability
C9H13NO	+Bioavailability
C9H13NO2	-Bioavailability
C9H14N4O	+Bioavailability
C9H14N5O4P	-Bioavailability
C9H15NO3S	-Bioavailability
C9H16ClN3O2	+Bioavailability
C9H17NO2	-Bioavailability
C9H18O4N	-Bioavailability
C9H18PO2N2Cl3	+Bioavailability
C9H5ONCl2	+Bioavailability
C9H6O2	-Bioavailability
C9H7N5Cl2	+Bioavailability
C9H7N7O2S	-Bioavailability
C9H8ClN5S	-Bioavailability
C9H8O4	-Bioavailability
C9H9Cl2N3	+Bioavailability
C9H9N3OCl2	+Bioavailability
C9H9NO2Cl2	+Bioavailability
CH2P2O6Cl2	-Bioavailability
CH3O5P	-Bioavailability
CH4O2N2	-Bioavailability
H2S2	-Bioavailability
