# Supplementary material for: Systems Biological Approach of Molecular Descriptors Connectivity: Optimal Descriptors for Oral Bioavailability Prediction
Source: PLoS One. 2012 Jul 16;7(7):e40654. doi: 10.1371/journal.pone.0040654 (PMC3398012; doi:10.1371/journal.pone.0040654)
Supplement: Table S2 — Significance of the analyzed descriptors. (XLS) [file pone.0040654.s002.xls]

## Sheet: Sheet1
Table S2. Significance of the analyzed descriptors
Constitutional descriptors	Significance		Connectivty indices	Significance		Topology	Significance		Walk and Path counts	Significance
AMW	average molecular weight		RDCHI	reciprocal distance Randic-type index		AECC	average eccentricity		BID	Balaban ID number
ARR	aromatic ratio		RDSQ	reciprocal distance squared Randic-type index		BAC	Balaban centric index		CID	Randic ID number
Me	mean atomic Sanderson electronegativity (scaled on Carbon atom)		X0	connectivity index chi-0		BLI	Kier benzene-likeliness index		MPC01	molecular path count of order 01 (number of non-H bonds, nBO)
Mp	mean atomic polarizability (scaled on Carbon atom)		X0A	average connectivity index chi-0		CENT	centralization		MPC02	molecular path count of order 02 (Gordon-Scantlebury index)
Ms	mean electrotopological state		X0Av	average valence connectivity index chi-0		CSI	eccentric connectivity index		MPC03	molecular path count of order 03
Mv	mean atomic van der Waals volume (scaled on Carbon atom)		X0sol	solvation connectivity index chi-0		D/D	distance/detour index		MPC04	molecular path count of order 04
MW	molecular weight		X0v	valence connectivity index chi-0		DECC	eccentric		MPC05	molecular path count of order 05
nAB	number of aromatic bonds		X1	connectivity index chi-1 (Randic connectivity index)		DELS	molecular electrotopological variation		MPC06	molecular path count of order 06
nAT	number of atoms		X1A	average connectivity index chi-1		Dz	Pogliani index		MPC07	molecular path count of order 07
nB	number of Boron atoms		X1Av	average valence connectivity index chi-1		ECC	eccentricity		MPC08	molecular path count of order 08
nBM	number of multiple bonds		X1sol	solvation connectivity index chi-1		GMTI	Gutman Molecular Topological Index		MPC09	molecular path count of order 09
nBnz	number of benzene-like rings		X1v	valence connectivity index chi-1		GMTIV	Gutman MTI by valence vertex degrees		MPC10	molecular path count of order 10
nBO	number of non-H bonds		X2	connectivity index chi-2		GNar	Narumi geometric topological index		MWC01	molecular walk count of order 01 (number of non-H bonds, nBO)
nBR	number of Bromine atoms		X2A	average connectivity index chi-2		Har	Harary H index		MWC02	molecular walk count of order 02
nBT	number of bonds		X2Av	average valence connectivity index chi-2		Har2	square reciprocal distance sum index		MWC03	molecular walk count of order 03
nC	number of Carbon atoms		X2sol	solvation connectivity index chi-2		HNar	Narumi harmonic topological index		MWC04	molecular walk count of order 04
nCIC	number of rings		X2v	valence connectivity index chi-2		HyDp	hyper-distance-path index		MWC05	molecular walk count of order 05
nCIR	number of circuits		X3	connectivity index chi-3		ICR	radial centric information index		MWC06	molecular walk count of order 06
nCL	number of Chlorine atoms		X3A	average connectivity index chi-3		J	Balaban distance connectivity index		MWC07	molecular walk count of order 07
nDB	number of double bonds		X3Av	average valence connectivity index chi-3		Jhete	Balaban-type index from electronegativity weighted distance matrix		MWC08	molecular walk count of order 08
nF	number of Fluorine atoms		X3sol	solvation connectivity index chi-3		Jhetm	Balaban-type index from mass weighted distance matrix		MWC09	molecular walk count of order 09
nH	number of Hydrogen atoms		X3v	valence connectivity index chi-3		Jhetp	Balaban-type index from polarizability weighted distance matrix		MWC10	molecular walk count of order 10
nHM	number of heavy atoms		X4	connectivity index chi-4		Jhetv	Balaban-type index from van der Waals weighted distance matrix		PCD	difference between multiple path count and path count
nI	number of Iodine atoms		X4A	average connectivity index chi-4		JhetZ	Balaban-type index from Z weighted distance matrix (Barysz matrix)		PCR	ratio of multiple path count over path count
nN	number of Nitrogen atoms		X4Av	average valence connectivity index chi-4		Lop	Lopping centric index		piID	conventional bond-order ID number
nO	number of Oxygen atoms		X4sol	solvation connectivity index chi-4		LPRS	log of product of row sums (PRS)		piPC01	molecular multiple path count of order 01 (sum of conventional bond orders, SCBO)
nP	number of Phosphorous atoms		X4v	valence connectivity index chi-4		MAXDN	maximal electrotopological negative variation		piPC02	molecular multiple path count of order 02
nR03	number of 3-membered rings		X5	connectivity index chi-5		MAXDP	maximal electrotopological positive variation		piPC03	molecular multiple path count of order 03
nR04	number of 4-membered rings		X5A	average connectivity index chi-5		MDDD	mean distance degree deviation		piPC04	molecular multiple path count of order 04
nR05	number of 5-membered rings		X5Av	average valence connectivity index chi-5		MSD	mean square distance index (Balaban)		piPC05	molecular multiple path count of order 05
nR06	number of 6-membered rings		X5sol	solvation connectivity index chi-5		PHI	Kier flexibility index		piPC06	molecular multiple path count of order 06
nR07	number of 7-membered rings		X5v	valence connectivity index chi-5		PJI2	2D Petitjean shape index		piPC07	molecular multiple path count of order 07
nR08	number of 8-membered rings		XMOD	modified Randic connectivity index		Pol	polarity number		piPC08	molecular multiple path count of order 08
nR09	number of 9-membered rings					PW2	path/walk 2 - Randic shape index		piPC09	molecular multiple path count of order 09
nR10	number of 10-membered rings					PW3	path/walk 3 - Randic shape index		piPC10	molecular multiple path count of order 10
nR11	number of 11-membered rings					PW4	path/walk 4 - Randic shape index		SRW01	self-returning walk count of order 01 (number of non-H atoms, nSK)
nR12	number of 12-membered rings					PW5	path/walk 5 - Randic shape index		SRW02	self-returning walk count of order 02 (twice the number of non-H bonds)
nS	number of Sulfur atoms					Qindex	Quadratic index		SRW03	self-returning walk count of order 03
nSK	number of non-H atoms					QW	quasi-Wiener index (Kirchhoff number)		SRW04	self-returning walk count of order 04
nTB	number of triple bonds					Ram	ramification index		SRW05	self-returning walk count of order 05
nX	number of halogen atoms					RHyDp	reciprocal hyper-distance-path index		SRW06	self-returning walk count of order 06
RBF	rotatable bond fraction					Rww	reciprocal hyper-detour index		SRW07	self-returning walk count of order 07
RBN	number of rotatable bonds					S0K	Kier symmetry index		SRW08	self-returning walk count of order 08
SCBO	sum of conventional bond orders (H-depleted)					S1K	1-path Kier alpha-modified shape index		SRW09	self-returning walk count of order 09
Se	sum of atomic Sanderson electronegativities (scaled on Carbon atom)					S2K	2-path Kier alpha-modified shape index		SRW10	self-returning walk count of order 10
Sp	sum of atomic polarizabilities (scaled on Carbon atom)					S3K	3-path Kier alpha-modified shape index		TPC	total path count
Ss	sum of Kier-Hall electrotopological states					SMTI	Schultz Molecular Topological Index (MTI)		TWC	total walk count
Sv	sum of atomic van der Waals volumes (scaled on Carbon atom)					SMTIV	Schultz MTI by valence vertex degrees
						SNar	Narumi simple topological index (log)
						SPI	superpendentic index
						STN	spanning tree number (log)
						TI1	first Mohar index TI1
						TI2	second Mohar index TI2
						TIE	E-state topological parameter
						UNIP	unipolarity
						VAR	variation
						VDA	average vertex distance degree
						WA	mean Wiener index
						Wap	all-path Wiener index
						Whete	Wiener-type index from electronegativity weighted distance matrix
						Whetm	Wiener-type index from mass weighted distance matrix
						Whetp	Wiener-type index from polarizability weighted distance matrix
						Whetv	Wiener-type index from van der Waals weighted distance matrix
						WhetZ	Wiener-type index from Z weighted distance matrix (Barysz matrix)
						ww	hyper-detour index
						Xt	Total structure connectivity index
						Xu	Xu index
						ZM1	first Zagreb index M1
						ZM1V	first Zagreb index by valence vertex degrees
						ZM2	second Zagreb index M2
						ZM2V	second Zagreb index by valence vertex degrees
